# Supplementary material for: Exploring the Potential of Supercritical Fluid Extraction of Matricaria chamomilla White Ray Florets as a Source of Bioactive (Cosmetic) Ingredients
Source: Antioxidants (Basel). 2023 May 12;12(5):1092. doi: 10.3390/antiox12051092 (PMC10215379; doi:10.3390/antiox12051092)
Supplement: Supplementary file 1 [file antioxidants-12-01092-s001.zip]

Archive with 5 entries (5 files):
- Figure S1 2379695 Pastare et al.pdf
- Figure S2 2379695 Pastare et al.pdf
- Table S1 2379695 Pastare et al.pdf
- Table S2 2379695 Pastare et al.pdf
- Table S3 2379695 Pastare et al.pdf
